# Supplementary material for: Public Mood and Consumption Choices: Evidence from Sales of Sony Cameras on Taobao
Source: PLoS One. 2015 Apr 22;10(4):e0123129. doi: 10.1371/journal.pone.0123129 (PMC4406764; doi:10.1371/journal.pone.0123129)
Supplement: S1 Dataset — (XLSX) [file pone.0123129.s001.xlsx]

## Sheet: Sheet1
Time	Bt	Xt	Xt-1	Xt-2	Xt-3	Xt-4	Xt-5	Xt-6	St	Yt	Yt-1	Yt-2	Yt-5
2012-08-01	24	3.17805							189	189
2012-08-02	17	2.83321	3.17805						139	164	189
2012-08-03	9	2.81341	2.83321	3.17805					173	156	164	189
2012-08-04	10	2.48491	2.81341	2.83321	3.17805				204	188.5	156	164
2012-08-05	8	2.19722	2.48491	2.81341	2.83321	3.17805			271	237.5	188.5	156
2012-08-06	19	2.51231	2.19722	2.48491	2.81341	2.83321	3.17805		271	271	237.5	188.5	189
2012-08-07	24	2.83321	2.51231	2.19722	2.48491	2.81341	2.83321	3.17805	283	277	271	237.5	164
2012-08-08	38	3.29584	2.83321	2.51231	2.19722	2.48491	2.81341	2.83321	283	283	277	271	156
2012-08-09	27	3.39002	3.29584	2.83321	2.51231	2.19722	2.48491	2.81341	204	243.5	283	277	188.5
2012-08-10	17	3.30811	3.39002	3.29584	2.83321	2.51231	2.19722	2.48491	173	188.5	243.5	283	237.5
2012-08-11	28	3.17805	3.30811	3.39002	3.29584	2.83321	2.51231	2.19722	232	202.5	188.5	243.5	271
2012-08-12	47	3.42318	3.17805	3.30811	3.39002	3.29584	2.83321	2.51231	259	245.5	202.5	188.5	277
2012-08-13	103	4.08317	3.42318	3.17805	3.30811	3.39002	3.29584	2.83321	246	252.5	245.5	202.5	283
2012-08-14	89	4.37785	4.08317	3.42318	3.17805	3.30811	3.39002	3.29584	204	225	252.5	245.5	243.5
2012-08-15	811	5.81214	4.37785	4.08317	3.42318	3.17805	3.30811	3.39002	173	188.5	225	252.5	188.5
2012-08-16	1832	6.81418	5.81214	4.37785	4.08317	3.42318	3.17805	3.30811	157	165	188.5	225	202.5
2012-08-17	629	6.99454	6.81418	5.81214	4.37785	4.08317	3.42318	3.17805	157	157	165	188.5	245.5
2012-08-18	468	6.8838	6.99454	6.81418	5.81214	4.37785	4.08317	3.42318	139	148	157	165	252.5
2012-08-19	8134	8.03171	6.8838	6.99454	6.81418	5.81214	4.37785	4.08317	173	156	148	157	225
2012-08-20	1867	8.15756	8.03171	6.8838	6.99454	6.81418	5.81214	4.37785	204	188.5	156	148	188.5
2012-08-21	287	8.14012	8.15756	8.03171	6.8838	6.99454	6.81418	5.81214	189	196.5	188.5	156	165
2012-08-22	191	6.66143	8.14012	8.15756	8.03171	6.8838	6.99454	6.81418	120	154.5	196.5	188.5	157
2012-08-23	109	5.27641	6.66143	8.14012	8.15756	8.03171	6.8838	6.99454	218	169	154.5	196.5	148
2012-08-24	101	4.89535	5.27641	6.66143	8.14012	8.15756	8.03171	6.8838	120	169	169	154.5	156
2012-08-25	149	4.78471	4.89535	5.27641	6.66143	8.14012	8.15756	8.03171	120	120	169	169	188.5
2012-08-26	107	4.77912	4.78471	4.89535	5.27641	6.66143	8.14012	8.15756	204	162	120	169	196.5
2012-08-27	62	4.66344	4.77912	4.78471	4.89535	5.27641	6.66143	8.14012	232	218	162	120	154.5
2012-08-28	113	4.54329	4.66344	4.77912	4.78471	4.89535	5.27641	6.66143	189	210.5	218	162	169
2012-08-29	183	4.78192	4.54329	4.66344	4.77912	4.78471	4.89535	5.27641	232	210.5	210.5	218	169
2012-08-30	116	4.92241	4.78192	4.54329	4.66344	4.77912	4.78471	4.89535	189	210.5	210.5	210.5	120
2012-08-31	160	5.03044	4.92241	4.78192	4.54329	4.66344	4.77912	4.78471	120	154.5	210.5	210.5	162
2012-09-01	275	5.21312	5.03044	4.92241	4.78192	4.54329	4.66344	4.77912	271	195.5	154.5	210.5	218
2012-09-02	183	5.32788	5.21312	5.03044	4.92241	4.78192	4.54329	4.66344	139	205	195.5	154.5	210.5
2012-09-03	187	5.37064	5.32788	5.21312	5.03044	4.92241	4.78192	4.54329	173	156	205	195.5	210.5
2012-09-04	315	5.43081	5.37064	5.32788	5.21312	5.03044	4.92241	4.78192	189	181	156	205	210.5
2012-09-05	498	5.80914	5.43081	5.37064	5.32788	5.21312	5.03044	4.92241	173	181	181	156	154.5
2012-09-06	326	5.93929	5.80914	5.43081	5.37064	5.32788	5.21312	5.03044	173	173	181	181	195.5
2012-09-07	234	5.86552	5.93929	5.80914	5.43081	5.37064	5.32788	5.21312	232	202.5	173	181	205
2012-09-08	153	5.47087	5.86552	5.93929	5.80914	5.43081	5.37064	5.32788	218	225	202.5	173	156
2012-09-09	197	5.27129	5.47087	5.86552	5.93929	5.80914	5.43081	5.37064	204	211	225	202.5	181
2012-09-10	7440	7.86198	5.27129	5.47087	5.86552	5.93929	5.80914	5.43081	189	196.5	211	225	181
2012-09-11	27812	9.37724	7.86198	5.27129	5.47087	5.86552	5.93929	5.80914	139	164	196.5	211	173
2012-09-12	4331	9.48754	9.37724	7.86198	5.27129	5.47087	5.86552	5.93929	120	129.5	164	196.5	202.5
2012-09-13	1561	9.32676	9.48754	9.37724	7.86198	5.27129	5.47087	5.86552	157	138.5	129.5	164	225
2012-09-14	2214	7.90175	9.32676	9.48754	9.37724	7.86198	5.27129	5.47087	204	180.5	138.5	129.5	211
2012-09-15	1142	7.40184	7.90175	9.32676	9.48754	9.37724	7.86198	5.27129	120	162	180.5	138.5	196.5
2012-09-16	1883	7.46527	7.40184	7.90175	9.32676	9.48754	9.37724	7.86198	139	129.5	162	180.5	164
2012-09-17	5521	7.95461	7.46527	7.40184	7.90175	9.32676	9.48754	9.37724	120	129.5	129.5	162	129.5
2012-09-18	2789	8.13084	7.95461	7.46527	7.40184	7.90175	9.32676	9.48754	232	176	129.5	129.5	138.5
2012-09-19	703	8.00781	8.13084	7.95461	7.46527	7.40184	7.90175	9.32676	189	210.5	176	129.5	180.5
2012-09-20	632	7.22597	8.00781	8.13084	7.95461	7.46527	7.40184	7.90175	173	181	210.5	176	162
2012-09-21	601	6.46977	7.22597	8.00781	8.13084	7.95461	7.46527	7.40184	157	165	181	210.5	129.5
2012-09-22	503	6.36073	6.46977	7.22597	8.00781	8.13084	7.95461	7.46527	120	138.5	165	181	129.5
2012-09-23	2017	6.9473	6.36073	6.46977	7.22597	8.00781	8.13084	7.95461	204	162	138.5	165	176
2012-09-24	454	6.89905	6.9473	6.36073	6.46977	7.22597	8.00781	8.13084	157	180.5	162	138.5	210.5
2012-09-25	542	6.91208	6.89905	6.9473	6.36073	6.46977	7.22597	8.00781	204	180.5	180.5	162	181
2012-09-26	473	6.19372	6.91208	6.89905	6.9473	6.36073	6.46977	7.22597	259	231.5	180.5	180.5	165
2012-09-27	444	6.18689	6.19372	6.91208	6.89905	6.9473	6.36073	6.46977	232	245.5	231.5	180.5	138.5
2012-09-28	478	6.14204	6.18689	6.19372	6.91208	6.89905	6.9473	6.36073	173	202.5	245.5	231.5	162
2012-09-29	231	5.95151	6.14204	6.18689	6.19372	6.91208	6.89905	6.9473	204	188.5	202.5	245.5	180.5
2012-09-30	145	5.65132	5.95151	6.14204	6.18689	6.19372	6.91208	6.89905	120	162	188.5	202.5	180.5
2012-10-01	123	5.11399	5.65132	5.95151	6.14204	6.18689	6.19372	6.91208	295	207.5	162	188.5	231.5
2012-10-02	98	4.80402	5.11399	5.65132	5.95151	6.14204	6.18689	6.19372	232	263.5	207.5	162	245.5
2012-10-03	103	4.68213	4.80402	5.11399	5.65132	5.95151	6.14204	6.18689	189	210.5	263.5	207.5	202.5
2012-10-04	101	4.61181	4.68213	4.80402	5.11399	5.65132	5.95151	6.14204	246	217.5	210.5	263.5	188.5
2012-10-05	99	4.61512	4.61181	4.68213	4.80402	5.11399	5.65132	5.95151	204	225	217.5	210.5	162
2012-10-06	62	4.46973	4.61512	4.61181	4.68213	4.80402	5.11399	5.65132	218	211	225	217.5	207.5
2012-10-07	74	4.36097	4.46973	4.61512	4.61181	4.68213	4.80402	5.11399	218	218	211	225	263.5
2012-10-08	231	4.80675	4.36097	4.46973	4.61512	4.61181	4.68213	4.80402	259	238.5	218	211	210.5
			4.80675	4.36097	4.46973	4.61512	4.61181	4.68213			238.5	218	217.5
				4.80675	4.36097	4.46973	4.61512	4.61181				238.5	225
					4.80675	4.36097	4.46973	4.61512					211
						4.80675	4.36097	4.46973					218
							4.80675	4.36097					238.5
								4.80675
